# Supplementary material for: In Vitro Antifungal Activity of Sertraline and Synergistic Effects in Combination with Antifungal Drugs against Planktonic Forms and Biofilms of Clinical Trichosporon asahii Isolates
Source: PLoS One. 2016 Dec 8;11(12):e0167903. doi: 10.1371/journal.pone.0167903 (PMC5145214; doi:10.1371/journal.pone.0167903)
Supplement: S1 Table — MICs, the minimum inhibitory concentrations. SMICs, the sessile minimum inhibitory concentrations. FICI, the fractional inhibitory concentration index. (XLS) [file pone.0167903.s001.xls]

## Sheet: Quality control
ATCC 22019		MIC（ug/ml）
		1ST		2ND		3RD
FLC		2		4		4
ITC		0.125		0.25		0.25
AMB		0.5		0.5		0.25

## Sheet: FLC
		Alone			In combination				Alone		In combination				Alone			In combination
isolates	FLC	STL		FLC	STL			FLC	STL		FLC	STL			FLC	STL		FLC	STL
	MIC50	MIC50		MIC50	MIC50	FICI		MIC50	MIC50		MIC50	MIC50	FICI		MIC50	MIC50		MIC50	MIC50	FICI
2479	8	8		0.25	1	0.15625		8	8		0.25	1	0.15625		8	8		0.5	2	0.3125
7001	1	4		0.25	1	0.5		1	4		0.25	1	0.5		1	4		0.25	1	0.5
7002	2	4		0.25	2	0.625		1	4		0.25	2	0.75		2	4		0.25	2	0.625
7003	4	4		0.5	4	1.125		4	4		0.5	4	1.125		2	4		0.25	4	1.125
7004	2	8		0.25	2	0.375		2	8		0.5	2	0.5		2	8		0.25	2	0.375
7005	16	8		1	2	0.3125		16	4		1	1	0.3125		16	8		1	1	0.1875
7006	4	8		0.25	4	0.5625		8	8		0.25	4	0.53125		4	8		0.25	4	0.5625
7007	1	4		0.5	2	1		2	4		0.5	2	0.75		1	4		0.25	2	0.75
7008	4	4		0.5	1	0.375		8	4		0.5	1	0.3125		4	8		0.5	2	0.375
7009	2	4		0.25	1	0.375		2	8		0.25	2	0.375		2	4		0.25	1	0.375
7010	4	8		0.25	2	0.3125		2	8		0.25	2	0.375		4	4		0.25	1	0.3125
7011	2	8		0.5	4	0.75		2	8		1	4	1		4	8		0.5	4	0.625
7012	2	4		0.5	2	0.75		2	4		0.5	2	0.75		2	4		0.25	2	0.625
7013	2	8		0.25	1	0.25		2	8		0.25	1	0.25		2	8		0.25	1	0.25
7014	2	4		0.25	1	0.375		2	4		0.5	1	0.5		2	4		0.25	1	0.375
9001	2	8		0.25	1	0.25		2	8		0.25	1	0.25		2	8		0.25	2	0.375
9002	4	8		1	4	0.75		8	8		1	2	0.375		2	8		0.5	4	0.75
6108	2	4		0.25	1	0.375		2	4		0.5	1	0.5		2	4		0.25	1	0.375
6198	1	4		0.25	1	0.5		1	4		0.25	1	0.5		1	4		0.25	1	0.5
6674	4	4		0.5	1	0.375		4	4		0.5	1	0.375		4	4		0.25	1	0.3125
6956	16	8		0.25	4	0.515625		8	8		0.25	4	0.53125		16	8		0.25	4	0.515625
1ST assay								2ND assay							3RD assay

## Sheet: ITC
	Alone			In combination				Alone			In combination				Alone			In combination
isolates	ITC	STL		ITC	STL			ITC	STL		ITC	STL			ITC	STL		ITC	STL
	MIC50	MIC50		MIC50	MIC50	FICI		MIC50	MIC50		MIC50	MIC50	FICI		MIC50	MIC50		MIC50	MIC50	FICI
2479	1	8		0.25	0.5	0.3125		1	8		0.25	0.5	0.3125		1	8		0.25	0.5	0.3125
7001	0.25	4		0.25	1	1.25		0.25	4		0.25	1	1.25		0.25	4		0.25	2	1.5
7002	0.5	4		0.125	2	0.75		0.5	4		0.125	2	0.75		0.25	4		0.0625	2	0.75
7003	0.5	4		0.125	2	0.75		0.5	4		0.125	2	0.75		0.5	4		0.125	1	0.5
7004	1	8		0.125	1	0.25		1	4		0.125	0.5	0.25		1	8		0.125	1	0.25
7005	0.5	8		0.0625	2	0.375		0.5	8		0.0625	2	0.375		1	8		0.125	2	0.375
7006	0.5	8		0.25	0.5	0.5625		0.25	8		0.125	0.5	0.5625		0.5	8		0.25	0.5	0.5625
7007	0.5	4		0.125	2	0.75		0.5	4		0.125	2	0.75		0.5	4		0.125	1	0.5
7008	0.5	4		0.125	0.5	0.375		0.25	4		0.125	0.5	0.625		0.5	8		0.125	1	0.375
7009	0.5	4		0.25	0.5	0.625		0.5	8		0.25	1	0.625		0.5	4		0.25	0.5	0.625
7010	0.5	8		0.0625	2	0.375		1	8		0.0625	2	0.3125		0.5	4		0.0625	1	0.375
7011	0.25	8		0.125	2	0.75		0.25	8		0.125	2	0.75		0.25	8		0.125	4	1
7012	1	4		0.125	4	1.125		1	4		0.125	4	1.125		1	4		0.125	4	1.125
7013	0.5	8		0.125	2	0.5		0.5	8		0.125	2	0.5		1	8		0.25	2	0.5
7014	1	4		0.125	1	0.375		1	4		0.125	1	0.375		1	4		0.125	1	0.375
9001	0.5	8		0.25	0.5	0.5625		0.25	8		0.125	0.5	0.5625		0.5	8		0.25	0.5	0.5625
9002	0.25	8		0.0625	0.5	0.3125		0.25	8		0.0625	0.5	0.3125		0.25	8		0.0625	0.5	0.3125
6108	0.25	4		0.25	0.5	1.125		0.25	4		0.25	0.5	1.125		0.25	4		0.25	0.5	1.125
6198	0.5	4		0.0625	2	0.625		0.5	4		0.0625	2	0.625		1	4		0.125	2	0.625
6674	0.25	4		0.25	2	1.5		0.25	4		0.25	2	1.5		0.25	4		0.25	2	1.5
6956	0.5	8		0.125	1	0.375		0.5	8		0.125	1	0.375		0.5	8		0.125	1	0.375
1ST assay								2ND assay							3RD assay

## Sheet: VRC
	Alone			In combination				Alone			In combination				Alone			In combination
isolates	VRC	STL		VRC	STL			VRC	STL		VRC	STL			VRC	STL		VRC	STL					VRC		STL			VRC		STL		FICI
	MIC50	MIC50		MIC50	MIC50	FICI		MIC50	MIC50		MIC50	MIC50	FICI		MIC50	MIC50		MIC50	MIC50	FICI
2479	0.25	8		0.0625	1	0.375		0.25	8		0.0625	1	0.375		0.125	8		0.03125	1	0.375
7001	0.03125	4		0.03125	2	1.5		0.03125	4		0.03125	2	1.5		0.03125	4		0.03125	2	1.5
7002	0.125	4		0.03125	2	0.75		0.125	8		0.03125	2	0.5		0.125	4		0.03125	2	0.75
7003	0.03125	4		0.03125	2	1.5		0.0625	4		0.0625	2	1.5		0.03125	8		0.03125	4	1.5
7004	0.0625	8		0.0625	4	1.5		0.0625	8		0.0625	4	1.5		0.0625	8		0.0625	2	1.25
7005	0.125	8		0.03125	2	0.5		0.125	8		0.03125	2	0.5		0.125	8		0.03125	2	0.5
7006	0.03125	8		0.015625	2	0.75		0.03125	8		0.015625	2	0.75		0.0625	8		0.015625	2	0.5
7007	0.03125	4		0.015625	1	0.75		0.03125	4		0.015625	1	0.75		0.03125	4		0.015625	2	1
7008	0.0625	4		0.015625	4	1.25		0.0625	4		0.015625	4	1.25		0.0625	4		0.015625	4	1.25
7009	0.125	4		0.0625	1	0.75		0.0625	4		0.03125	1	0.75		0.0625	4		0.0625	1	1.25
7010	0.0625	8		0.0625	4	1.5		0.0625	8		0.0625	4	1.5		0.0625	4		0.0625	2	1.5
7011	0.03125	8		0.03125	1	1.125		0.0625	4		0.0625	1	1.25		0.03125	8		0.03125	1	1.125
7012	0.0625	4		0.015625	4	1.25		0.0625	4		0.015625	4	1.25		0.0625	4		0.015625	4	1.25
7013	0.125	8		0.03125	4	0.75		0.125	8		0.03125	4	0.75		0.25	8		0.0625	2	0.5
7014	0.125	4		0.015625	1	0.375		0.125	4		0.015625	1	0.375		0.125	4		0.015625	2	0.625
9001	0.25	8		0.03125	1	0.25		0.25	8		0.03125	1	0.25		0.125	8		0.015625	1	0.25
9002	0.125	8		0.0625	2	0.75		0.0625	8		0.03125	2	0.75		0.125	8		0.0625	2	0.75
6108	0.0625	4		0.015625	1	0.5		0.0625	4		0.015625	1	0.5		0.0625	4		0.015625	1	0.5
6198	0.03125	4		0.03125	2	1.5		0.0625	4		0.0625	2	1.5		0.03125	4		0.03125	2	1.5
6674	0.125	4		0.0625	4	1.5		0.125	4		0.0625	4	1.5		0.125	4		0.0625	4	1.5
6956	0.03125	8		0.03125	1	1.125		0.03125	8		0.03125	1	1.125		0.03125	8		0.03125	1	1.125
1ST assay								2ND assay							3RD assay

## Sheet: AMB
	Alone						In combination								Alone			In combination						Alone					In combination
isolates	AMB		STL			AMB		STL		FICI		AMB		STL			AMB		STL		FICI		AMB		STL			AMB		STL		FICI
	MIC50	MIC100	MIC50	MIC100		MIC50	MIC100	MIC50	MIC100			MIC50	MIC100	MIC50	MIC100		MIC50	MIC100	MIC50	MIC100			MIC50	MIC100	MIC50	MIC100		MIC50	MIC100	MIC50	MIC100
2479	2	8	8	16		0.03125	0.0625	2	4	0.265625		2	8	8	16		0.03125	0.0625	2	4	0.265625		2	8	8	16		0.03125	0.0625	2	4	0.265625
7001	0.25	1	4	8		0.03125	0.125	1	2	0.375		0.25	1	8	16		0.03125	0.125	1	8	0.25		0.25	1	8	16		0.03125	0.125	2	2	0.375
7002	1	4	4	16		0.03125	0.125	0.5	1	0.15625		1	4	4	16		0.03125	0.125	0.5	1	0.15625		1	4	4	8		0.03125	0.125	0.5	1	0.15625
7003	2	8	4	8		0.03125	0.0625	0.5	1	0.140625		4	8	4	8		0.0625	0.0625	1	2	0.265625		2	8	4	16		0.03125	0.0625	1	2	0.265625
7004	1	4	8	32		0.0625	0.25	1	4	0.1875		1	4	4	16		0.0625	0.25	1	2	0.3125		1	4	4	16		0.0625	0.25	0.5	2	0.1875
7005	2	8	8	16		0.0625	0.25	2	4	0.28125		2	8	8	16		0.0625	0.25	2	4	0.28125		2	8	8	16		0.0625	0.25	2	4	0.28125
7006	2	4	8	32		0.125	0.5	1	2	0.1875		1	4	8	32		0.0625	0.25	0.5	2	0.125		2	8	8	32		0.125	0.25	0.5	2	0.125
7007	2	8	4	16		0.125	0.5	1	2	0.3125		2	8	4	8		0.125	0.5	1	1	0.3125		1	8	4	16		0.0625	0.5	1	2	0.3125
7008	2	4	4	8		0.125	0.5	0.5	2	0.1875		2	4	4	8		0.125	0.5	0.5	2	0.1875		2	4	8	8		0.25	0.5	1	2	0.25
7009	2	8	4	16		0.125	0.25	1	2	0.3125		2	8	8	16		0.125	0.5	2	4	0.3125		2	8	4	16		0.0625	0.5	1	4	0.28125
7010	2	4	8	16		0.0625	0.125	0.5	2	0.09375		2	4	8	16		0.0625	0.125	0.5	2	0.09375		2	4	8	16		0.0625	0.125	0.5	2	0.09375
7011	0.5	2	8	16		0.0625	0.125	0.5	1	0.1875		0.5	4	8	16		0.0625	0.125	1	2	0.25		1	2	8	16		0.125	0.125	0.5	4	0.1875
7012	1	2	4	8		0.0625	0.125	2	4	0.5625		1	2	4	16		0.0625	0.25	1	8	0.3125		1	4	4	8		0.0625	0.25	2	2	0.5625
7013	4	8	8	32		0.125	0.5	0.5	1	0.09375		4	8	8	32		0.125	0.5	0.5	1	0.09375		4	8	8	32		0.125	0.5	0.5	1	0.09375
7014	1	4	4	8		0.03125	0.25	0.5	2	0.15625		1	2	4	8		0.03125	0.125	0.5	2	0.15625		2	2	4	8		0.0625	0.125	0.5	2	0.15625
9001	2	8	8	32		0.125	0.5	2	8	0.3125		2	8	8	32		0.125	0.5	2	4	0.3125		2	8	8	32		0.125	0.5	2	8	0.3125
9002	2	8	8	32		0.0625	0.25	2	8	0.28125		2	8	4	32		0.0625	0.125	1	8	0.28125		2	8	4	32		0.0625	0.125	1	8	0.28125
6108	4	8	4	8		0.0625	0.25	2	8	0.515625		4	8	4	8		0.0625	0.25	2	8	0.515625		2	8	4	8		0.03125	0.25	2	8	0.515625
6198	0.5	2	4	8		0.125	0.25	1	4	0.5		0.5	2	4	8		0.125	0.25	1	4	0.5		0.5	2	4	8		0.125	0.25	1	4	0.5
6674	2	8	4	16		0.0625	0.25	0.5	1	0.15625		2	8	4	16		0.0625	0.125	0.5	1	0.15625		2	4	4	16		0.0625	0.125	0.5	1	0.15625
6956	2	4	8	16		0.125	0.25	0.5	2	0.125		2	4	8	16		0.125	0.25	0.5	2	0.125		2	8	8	16		0.125	0.5	0.5	2	0.125
1ST assay								2ND assay							3RD assay
Note: Both MIC50 (50% reduction in turbidity compared to the growth control well) and MIC100 (complete inhibition of growth) endpoints were used for AMB/SRT combination.
The FICI values were calculated based on the MIC50 endpoint.
MIC50 are present as MIC-2 and MIC100 are present as MIC-0 in our submitted manuscript.

## Sheet: CAS
	Alone			In combination				Alone			In combination				Alone			In combination
isolates	CAS	STL		CAS	STL			CAS	STL		CAS	STL			CAS	STL		CAS	STL
	MIC50	MIC50		MIC50	MIC50	FICI		MIC50	MIC50		MIC50	MIC50	FICI		MIC50	MIC50		MIC50	MIC50	FICI
2479	16	8		8	1	0.625		8	8		4	1	0.625		16	8		4	2	0.5
7001	16	4		4	1	0.5		16	4		4	1	0.5		16	4		4	1	0.5
7002	16	4		4	0.5	0.375		16	4		4	0.5	0.375		32	4		8	0.5	0.375
7003	32	4		8	0.5	0.375		32	8		8	1	0.375		32	4		8	0.5	0.375
7004	16	8		2	1	0.25		16	8		2	2	0.375		16	8		4	2	0.5
7005	32	8		4	2	0.375		32	8		4	2	0.375		32	8		4	1	0.25
7006	8	8		2	4	0.75		16	4		4	2	0.75		8	8		2	4	0.75
7007	32	4		4	0.5	0.25		32	4		4	0.5	0.25		32	4		4	0.5	0.25
7008	8	4		0.5	1	0.3125		8	4		0.5	1	0.3125		8	4		0.5	1	0.3125
7009	16	4		1	1	0.3125		16	4		1	0.5	0.1875		8	4		0.5	1	0.3125
7010	32	8		4	2	0.375		32	8		4	2	0.375		32	8		4	2	0.375
7011	16	8		4	4	0.75		8	8		2	2	0.5		16	8		4	2	0.5
7012	16	4		2	1	0.375		16	4		2	1	0.375		16	4		2	1	0.375
7013	16	8		2	1	0.25		16	8		2	2	0.375		32	8		4	1	0.25
7014	32	4		4	0.5	0.25		32	4		4	0.5	0.25		32	4		4	0.5	0.25
9001	16	8		1	4	0.5625		16	8		1	4	0.5625		16	8		1	4	0.5625
9002	32	8		2	2	0.3125		32	8		2	1	0.1875		32	8		2	2	0.3125
6108	32	4		2	1	0.3125		32	4		2	1	0.3125		16	4		1	1	0.3125
6198	32	4		2	0.5	0.1875		32	4		2	1	0.3125		32	4		2	0.5	0.1875
6674	16	4		1	1	0.3125		32	4		1	1	0.28125		16	4		2	1	0.375
6956	32	8		2	1	0.1875		32	8		2	1	0.1875		32	8		2	1	0.1875
1ST assay								2ND assay							3RD assay

## Sheet: FIC(BIO)
	Alone			In combination				Alone			In combination				Alone			In combination
isolates	FLC	STL		FLC	STL	FICI		FLC	STL		FLC	STL	FICI		FLC	STL		FLC	STL	FICI
	SMIC50	SMIC50		SMIC50	SMIC50			SMIC50	SMIC50		SMIC50	SMIC50			SMIC50	SMIC50		SMIC50	SMIC50
2479	1024	16		256	4	0.5		1024	16		256	4	0.5		1024	16		128	4	0.375
7001	1024	32		512	8	0.75		512	32		256	8	0.75		1024	32		1024	8	1.25
7002	512	16		256	8	1		512	16		256	8	1		1024	16		512	8	1
7003	1024	16		512	4	0.75		1024	16		512	8	1		1024	16		512	8	1
7004	1024	16		256	16	1.25		1024	16		256	16	1.25		1024	16		256	16	1.25
7005	512	16		256	16	1.5		512	16		256	8	1		512	32		256	16	1
7006	1024	32		128	16	0.625		1024	32		128	16	0.625		1024	32		128	16	0.625
7007	1024	16		512	4	0.75		1024	32		512	8	0.75		1024	16		512	4	0.75
7008	1024	16		512	4	0.75		1024	16		512	4	0.75		512	16		256	4	0.75
7009	1024	16		256	8	0.75		512	16		128	8	0.75		512	16		128	8	0.75
7010	1024	32		512	8	0.75		1024	16		512	4	0.75		1024	32		512	8	0.75
7011	1024	32		128	4	0.25		1024	32		128	4	0.25		1024	32		128	4	0.25
7012	512	32		256	8	0.75		1024	32		512	8	0.75		1024	32		512	8	0.75
7013	1024	32		512	16	1		1024	32		512	16	1		1024	16		512	8	1
7014	1024	32		256	4	0.375		1024	32		256	4	0.375		1024	32		256	4	0.375
9001	1024	32		256	4	0.375		1024	32		256	4	0.375		512	32		128	4	0.375
9002	1024	32		256	4	0.375		1024	32		256	4	0.375		1024	32		256	4	0.375
6108	1024	32		128	4	0.25		1024	32		128	4	0.25		1024	32		128	4	0.25
6198	1024	32		512	16	1		1024	32		512	16	1		512	32		256	16	1
6674	1024	16		512	16	1.5		1024	16		512	16	1.5		1024	16		512	16	1.5
6956	1024	32		512	8	0.75		1024	32		512	8	0.75		1024	32		512	8	0.75
1ST assay								2ND assay							3RD assay

## Sheet: ITC(BIO)
	Alone			In combination				Alone			In combination				Alone			In combination
isolates	ITC	STL		ITC	STL	FICI		ITC	STL		ITC	STL	FICI		ITC	STL		ITC	STL	FICI
	SMIC50	SMIC50		SMIC50	SMIC50			SMIC50	SMIC50		SMIC50	SMIC50			SMIC50	SMIC50		SMIC50	SMIC50
2479	＞1024	16		512	8	1		＞1024	16		512	16	1.5		＞1024	16		512	16	1.5
7001	＞1024	32		512	8	0.75		＞1024	32		512	8	0.75		＞1024	32		256	8	0.5
7002	＞1024	16		1024	16	2		＞1024	16		1024	16	2		＞1024	16		1024	16	2
7003	＞1024	32		512	16	1		＞1024	16		512	8	1		＞1024	32		512	16	1
7004	＞1024	16		256	16	1.25		＞1024	16		256	16	1.25		＞1024	16		256	16	1.25
7005	＞1024	16		512	8	1		＞1024	32		512	16	1		＞1024	16		1024	8	1.5
7006	＞1024	32		256	8	0.5		＞1024	32		256	8	0.5		＞1024	32		256	8	0.5
7007	＞1024	16		1024	16	2		＞1024	16		512	16	1.5		＞1024	16		256	16	1.25
7008	＞1024	16		512	16	1.5		＞1024	16		512	16	1.5		＞1024	16		512	16	1.5
7009	＞1024	16		256	16	1.25		＞1024	16		256	16	1.25		＞1024	16		256	16	1.25
7010	＞1024	16		512	8	1		＞1024	16		512	8	1		＞1024	32		512	16	1
7011	＞1024	32		512	8	0.75		＞1024	32		512	8	0.75		＞1024	32		512	8	0.75
7012	＞1024	32		256	8	0.5		＞1024	32		256	8	0.5		＞1024	32		256	8	0.5
7013	＞1024	32		256	8	0.5		＞1024	32		256	8	0.5		＞1024	32		256	8	0.5
7014	＞1024	32		256	16	0.75		＞1024	16		256	8	0.75		＞1024	32		512	16	1
9001	＞1024	32		256	8	0.5		＞1024	32		256	8	0.5		＞1024	32		256	8	0.5
9002	＞1024	32		256	16	0.75		＞1024	32		256	16	0.75		＞1024	16		256	8	0.75
6108	＞1024	32		256	8	0.5		＞1024	32		256	8	0.5		＞1024	32		256	8	0.5
6198	＞1024	32		512	16	1		＞1024	32		1024	16	1.5		＞1024	32		1024	16	1.5
6674	＞1024	16		512	16	1.5		＞1024	32		512	16	1		＞1024	16		512	8	1
6956	＞1024	32		1024	8	1.25		＞1024	32		1024	8	1.25		＞1024	32		1024	8	1.25
1ST assay								2ND assay							3RD assay

## Sheet: VRC(BIO)
	Alone			In combination				Alone			In combination				Alone			In combination
isolates	VRC	STL		VRC	STL	FICI		VRC	STL		VRC	STL	FICI		VRC	STL		VRC	STL	FICI
	SMIC50	SMIC50		SMIC50	SMIC50			SMIC50	SMIC50		SMIC50	SMIC50			SMIC50	SMIC50		SMIC50	SMIC50
2479	＞1024	16		＞1024	16	2		＞1024	32		＞1024	32	2		＞1024	16		＞1024	16	2
7001	＞1024	16		1024	4	1.25		＞1024	32		＞1024	8	1.25		＞1024	32		＞1024	8	1.25
7002	＞1024	16		512	8	1		＞1024	16		512	8	1		＞1024	16		512	8	1
7003	＞1024	16		1024	16	2		＞1024	16		1024	16	2		＞1024	32		1024	32	2
7004	＞1024	16		256	4	0.5		＞1024	16		256	4	0.5		＞1024	16		256	4	0.5
7005	＞1024	32		512	16	1		＞1024	16		512	8	1		＞1024	16		256	8	0.75
7006	＞1024	32		512	16	1		＞1024	32		512	16	1		＞1024	16		512	8	1
7007	＞1024	16		＞1024	16	2		＞1024	16		＞1024	16	2		＞1024	16		1024	16	2
7008	＞1024	16		＞1024	16	2		＞1024	16		512	16	1.5		＞1024	16		1024	16	2
7009	＞1024	16		512	8	1		＞1024	16		＞1024	8	1.5		＞1024	16		512	8	1
7010	＞1024	32		512	8	0.75		＞1024	32		512	8	0.75		＞1024	32		＞1024	8	1.25
7011	＞1024	32		512	32	1.5		＞1024	32		＞1024	32	2		＞1024	16		＞1024	16	2
7012	＞1024	16		512	8	1		＞1024	32		1024	16	1.5		＞1024	32		512	16	1
7013	＞1024	32		1024	8	1.25		＞1024	32		1024	8	1.25		＞1024	32		1024	8	1.25
7014	＞1024	32		1024	16	1.5		＞1024	32		512	16	1		＞1024	32		＞1024	16	1.5
9001	＞1024	32		512	8	0.75		＞1024	32		512	8	0.75		＞1024	32		512	8	0.75
9002	＞1024	32		512	16	1		＞1024	32		256	16	0.75		＞1024	16		256	8	0.75
6108	＞1024	32		512	16	1		＞1024	32		512	16	1		＞1024	32		512	16	1
6198	＞1024	32		256	16	0.75		＞1024	32		256	16	0.75		＞1024	32		256	16	0.75
6674	＞1024	16		512	8	1		＞1024	32		512	16	1		＞1024	32		512	16	1
6956	＞1024	32		512	32	1.5		＞1024	32		512	32	1.5		＞1024	32		512	32	1.5
1ST assay								2ND assay							3RD assay

## Sheet: AMB(BIO)
		Alone			In combination				Alone		In combination				Alone			In combination
isolates	AMB	STL		AMB	STL	FICI		AMB	STL		AMB	STL	FICI		AMB	STL		AMB	STL	FICI
	SMIC50	SMIC50		SMIC50	SMIC50			SMIC50	SMIC50		SMIC50	SMIC50			SMIC50	SMIC50		SMIC50	SMIC50
2479	1024	16		8	4	0.257812		1024	32		8	8	0.257812		1024	32		8	8	0.257812
7001	512	32		8	8	0.265625		512	32		8	8	0.265625		512	32		8	8	0.265625
7002	512	16		32	4	0.3125		1024	16		64	4	0.3125		512	16		32	4	0.3125
7003	128	16		64	4	0.75		128	16		32	4	0.5		128	16		64	4	0.75
7004	512	16		64	4	0.375		256	16		32	4	0.375		512	16		64	4	0.375
7005	1024	16		32	8	0.53125		1024	16		32	8	0.53125		1024	16		32	8	0.53125
7006	512	16		32	4	0.3125		256	32		16	8	0.3125		256	16		16	4	0.3125
7007	1024	16		8	2	0.132812		1024	16		16	2	0.140625		1024	16		8	4	0.257812
7008	512	16		32	8	0.5625		512	32		64	16	0.625		512	32		64	8	0.375
7009	1024	16		16	4	0.265625		1024	16		8	4	0.257812		1024	16		8	4	0.257812
7010	256	32		16	4	0.1875		256	32		16	4	0.1875		256	16		16	4	0.3125
7011	256	32		32	8	0.375		256	16		32	4	0.375		256	32		32	4	0.25
7012	512	16		8	4	0.265625		1024	32		16	8	0.265625		1024	32		16	8	0.265625
7013	1024	32		64	16	0.5625		1024	32		64	16	0.5625		512	32		32	16	0.5625
7014	1024	32		32	8	0.28125		512	32		16	8	0.28125		1024	32		32	8	0.28125
9001	512	32		16	4	0.15625		512	32		16	4	0.15625		1024	32		32	4	0.15625
9002	1024	32		8	4	0.132812		1024	32		8	4	0.132812		1024	32		8	4	0.132812
6108	1024	32		64	8	0.3125		512	32		32	8	0.3125		512	32		64	8	0.375
6198	1024	32		64	8	0.3125		1024	32		64	8	0.3125		1024	32		64	8	0.3125
6674	512	16		64	4	0.375		512	32		32	8	0.3125		512	16		64	4	0.375
6956	1024	32		8	8	0.257812		1024	32		8	8	0.257812		1024	32		8	8	0.257812
1ST assay								2ND assay							3RD assay

[truncated: 1 more sheets: CAS(BIO)]
